# Supplementary material for: Identification of serum prognostic biomarkers of severe COVID-19 using a quantitative proteomic approach
Source: Sci Rep. 2021 Oct 19;11:20638. doi: 10.1038/s41598-021-98253-9 (PMC8526747; doi:10.1038/s41598-021-98253-9)
Supplement: Supplementary file 2 — Supplementary Table 1. [file 41598_2021_98253_MOESM2_ESM.xlsx]

## Sheet: Supplemental Information
Supplemental Information
Identification of serum prognostic biomarkers of severe COVID-19 using a quantitative proteomic approach
Yayoi Kimura, Yusuke Nakai, Jihey Shin, Miyui Hara, Yuriko Takeda, Sousuke Kubo, Sundararaj S Jeremiah, Yoko Ino, Tomoko Akiyama, Kayano Moriyama, Kazuya Sakai, Ryo Saji, Mototsugu Nishii, Hideya Kitamura, Kota Murohashi, Kouji Yamamoto, Takeshi Kaneko, Ichiro Takeuchi, Eri Hagiwara, Takashi Ogura, Hideki Hasegawa, Tomohiko Tamura, Takeharu Yamanaka and Akihide Ryo

## Sheet: Table S1
Table S1 Proteins in the discovery study that were differentially expressed in severe COVID-19 patients with adverse prognosis, compared to favorable prognosis
	Protein accessions	Genes	Protein descriptions	#Detected peptides	p-value (-log)	Difference [adverse /favorable] (log2)
	P04217	A1BG	Alpha-1B-glycoprotein	46	0.0949559	0.0487919
	P01023	A2M	Alpha-2-macroglobulin	42	0.673932	0.570166
	Q7Z7G0	ABI3BP	Target of Nesh-SH3	5	0.710325	0.468289
	P12821	ACE	Angiotensin-converting enzyme	7	0.269054	0.433974
	P12814	ACTN1	Alpha-actinin-1	8	0.00526688	-0.0260997
	Q9NZK5	ADA2	Adenosine deaminase 2	5	0.163027	0.168114
	O15204	ADAMDEC1	ADAM DEC1	1	0.409341	0.467001
	Q76LX8	ADAMTS13	A disintegrin and metalloproteinase with thrombospondin motifs 13	11	1.53191	-0.763036
	Q86TH1	ADAMTSL2	ADAMTS-like protein 2	8	0.413732	-0.885457
	Q6UY14	ADAMTSL4	ADAMTS-like protein 4	7	0.460211	0.331187
	Q8IZF2	ADGRF5	Adhesion G protein-coupled receptor F5	5	0.568303	-0.3351
	Q86SQ4	ADGRG6	Adhesion G-protein coupled receptor G6	5	3.89058	-0.902671
	Q9HBW9	ADGRL4	Adhesion G protein-coupled receptor L4	1	0.272741	-0.0994251
	Q15848	ADIPOQ	Adiponectin	4	0.102561	-0.239124
	P43652	AFM	Afamin	34	3.2177	-0.647722
	P01019	AGT	Angiotensinogen	32	0.176767	0.0854563
	P02765	AHSG	Alpha-2-HS-glycoprotein	42	0.00405191	0.00218563
	P02768	ALB	Serum albumin	122	0.339423	-0.272918
	Q13740	ALCAM	CD166 antigen	6	0.218981	0.136682
	P04075	ALDOA	Fructose-bisphosphate aldolase A	9	0.262322	0.402188
	P05062	ALDOB	Fructose-bisphosphate aldolase B	8	0.82203	-1.40582
	P05186	ALPL	Alkaline phosphatase, tissue-nonspecific isozyme	2	0.684313	0.818354
	P02760	AMBP	Protein AMBP	24	0.789531	0.512762
	P04746	AMY2A	Pancreatic alpha-amylase	2	0.297357	-0.473744
	P03950	ANG	Angiogenin	5	0.101813	0.117742
	Q9Y5C1	ANGPTL3	Angiopoietin-related protein 3	3	0.378762	-0.55136
	Q8IV38	ANKMY2	Ankyrin repeat and MYND domain-containing protein 2	1	0.247398	0.519613
	P15144	ANPEP	Aminopeptidase N	15	0.698796	-0.609334
	Q16853	AOC3	Membrane primary amine oxidase	7	0.548678	0.519798
	P02743	APCS	Serum amyloid P-component	9	0.0963901	-0.0967983
	Q9HDC9	APMAP	Adipocyte plasma membrane-associated protein	6	0.312522	-0.257284
	P02647	APOA1	Apolipoprotein A-I	81	1.11604	-0.42282
	P02652	APOA2	Apolipoprotein A-II	8	0.530176	-0.596446
	P06727	APOA4	Apolipoprotein A-IV	64	0.645636	0.496471
	Q6Q788	APOA5	Apolipoprotein A-V	6	0.484087	-0.662118
	P04114	APOB	Apolipoprotein B-100	216	1.24082	-0.642104
	P02654	APOC1	Apolipoprotein C-I	13	3.6541	-1.37772
	P02655	APOC2	Apolipoprotein C-II	3	3.39894	-1.56709
	P02656	APOC3	Apolipoprotein C-III	8	3.26345	-1.20766
	P55056	APOC4	Apolipoprotein C-IV	5	2.20614	-1.29129
	P05090	APOD	Apolipoprotein D	10	1.86766	-0.443499
	P02649	APOE	Apolipoprotein E	28	0.963886	-0.330722
	Q13790	APOF	Apolipoprotein F	3	0.111269	-0.117767
	P02749	APOH	Beta-2-glycoprotein 1	42	0.925414	-0.273285
	O14791	APOL1	Apolipoprotein L1	7	2.6588	-0.916892
	O95445	APOM	Apolipoprotein M	5	2.13872	-1.3632
	P05067	APP	Amyloid-beta precursor protein	1	0.339236	0.515935
	P53367	ARFIP1	Arfaptin-1	1	2.40736	-1.82482
	P18850	ATF6	Cyclic AMP-dependent transcription factor ATF-6 alpha	3	0.783552	-0.540926
	Q15904	ATP6AP1	V-type proton ATPase subunit S1	1	2.10553	1.25179
	O75882	ATRN	Attractin	30	1.11174	-0.329864
	P25311	AZGP1	Zinc-alpha-2-glycoprotein	24	0.0422443	-0.0193514
	P15291	B4GALT1	Beta-1,4-galactosyltransferase 1	3	0.272227	0.497308
	P06276	BCHE	Cholinesterase	8	1.21325	-0.406586
	Q13867	BLMH	Bleomycin hydrolase	3	0.0446911	-0.0531485
	Q10588	BST1	ADP-ribosyl cyclase/cyclic ADP-ribose hydrolase 2	5	0.465224	-0.647738
	P43251	BTD	Biotinidase	8	1.84124	-0.792568
	P02745	C1QA	Complement C1q subcomponent subunit A	6	0.24206	-0.54617
	P02746	C1QB	Complement C1q subcomponent subunit B	13	0.211861	0.130961
	P02747	C1QC	Complement C1q subcomponent subunit C	7	0.352389	0.231124
	P00736	C1R	Complement C1r subcomponent	29	0.515118	0.180407
	Q9NZP8	C1RL	Complement C1r subcomponent-like protein	5	1.35163	-0.19324
	P09871	C1S	Complement C1s subcomponent	33	0.185126	0.0905529
	P06681	C2	Complement C2	39	0.241449	-0.113923
	P01024	C3	Complement C3	246	2.42827	-0.460444
	P0C0L4	C4A	Complement C4-A	230	0.784472	0.257519
	P0C0L5	C4B	Complement C4-B	9	0.175097	-0.230222
	P04003	C4BPA	C4b-binding protein alpha chain	48	0.0881473	-0.0354891
	P20851	C4BPB	C4b-binding protein beta chain	10	0.349328	-0.0826107
	P01031	C5	Complement C5	94	2.1915	-0.72828
	P13671	C6	Complement component C6	29	1.79268	-0.504461
	P10643	C7	Complement component C7	33	0.0585431	0.0373556
	P07357	C8A	Complement component C8 alpha chain	18	0.564156	-0.265707
	P07358	C8B	Complement component C8 beta chain	25	0.715706	-0.28653
	P07360	C8G	Complement component C8 gamma chain	10	1.4061	-0.362403
	P02748	C9	Complement component C9	36	0.259414	-0.122171
	P00915	CA1	Carbonic anhydrase 1	5	0.148383	-0.131886
	P00918	CA2	Carbonic anhydrase 2	5	0.397656	-0.310875
	P54289	CACNA2D1	Voltage-dependent calcium channel subunit alpha-2/delta-1	4	0.305279	-0.221737
	P27797	CALR	Calreticulin	6	0.765112	0.777761
	P49913	CAMP	Cathelicidin antimicrobial peptide	1	0.157201	-0.306282
	P04632	CAPNS1	Calpain small subunit 1	1	0.139951	0.140816
	P04040	CAT	Catalase	5	0.167907	-0.139968
	Q9NTU7	CBLN4	Cerebellin-4	1	0.450704	-0.661698
	Q96M63	CCDC114	Coiled-coil domain-containing protein 114	1	0.382397	0.0900751
	Q96EE4	CCDC126	Coiled-coil domain-containing protein 126	1	0.568276	-0.432565
	Q96PX6	CCDC85A	Coiled-coil domain-containing protein 85A	1	0.0135505	-0.00343113
	Q6YHK3	CD109	CD109 antigen	4	0.789418	0.482623
	P08571	CD14	Monocyte differentiation antigen CD14	8	0.0370821	0.0164495
	Q86VB7	CD163	Scavenger receptor cysteine-rich type 1 protein M130	7	0.613582	0.311512
	Q9HCU0	CD248	Endosialin	2	0.397633	0.632567
	P16070	CD44	CD44 antigen	4	0.993391	0.462655
	P15529	CD46	Membrane cofactor protein	1	0.818289	1.05026
	P19256	CD58	Lymphocyte function-associated antigen 3	1	0.159454	-0.106775
	P13987	CD59	CD59 glycoprotein	4	1.63102	1.34753
	O43866	CD5L	CD5 antigen-like	4	0.219108	0.216007
	Q9NPY3	CD93	Complement component C1q receptor	3	2.23226	3.34792
	P48960	CD97	CD97 antigen	2	0.275588	0.354729
	P12830	CDH1	Cadherin-1	7	0.263156	0.232944
	P19022	CDH2	Cadherin-2	3	0.107479	0.118718
	P33151	CDH5	Cadherin-5	11	0.348721	0.157913
	P55285	CDH6	Cadherin-6	4	0.741803	0.681027
	P11597	CETP	Cholesteryl ester transfer protein	4	0.01234	0.0170112
	P00751	CFB	Complement factor B	71	0.0964837	0.0443808
	P00746	CFD	Complement factor D	11	0.950259	0.869641
	P08603	CFH	Complement factor H	121	1.65797	-0.224618
	Q03591	CFHR1	Complement factor H-related protein 1	5	0.0974381	-0.0433495
	P36980	CFHR2	Complement factor H-related protein 2	12	0.0212209	-0.0270037
	Q02985	CFHR3	Complement factor H-related protein 3	9	0.104233	-0.0964594
	Q92496	CFHR4	Complement factor H-related protein 4	5	0.994821	-0.901344
	Q9BXR6	CFHR5	Complement factor H-related protein 5	12	0.649989	-0.28894
	P05156	CFI	Complement factor I	33	2.57031	-0.531003
	P23528	CFL1	Cofilin-1	6	0.222424	0.569777
	P27918	CFP	Properdin	9	0.619693	-0.27449
	P36222	CHI3L1	Chitinase-3-like protein 1	5	3.43262	3.68999
	O00533	CHL1	Neural cell adhesion molecule L1-like protein	11	0.268073	0.304943
	P06732	CKM	Creatine kinase M-type	4	1.56435	2.15876
	Q9Y240	CLEC11A	C-type lectin domain family 11 member A	2	0.382984	0.408734
	P05452	CLEC3B	Tetranectin	8	0.486691	-0.148469
	P10909	CLU	Clusterin	55	3.42065	-0.642966
	Q96KN2	CNDP1	Beta-Ala-His dipeptidase	18	1.55152	-0.668759
	Q12860	CNTN1	Contactin-1	6	0.677687	-0.357528
	Q9P232	CNTN3	Contactin-3	3	0.500303	-0.717959
	P39060	COL18A1	Collagen alpha-1(XVIII) chain	4	0.915525	0.76085
	P02452	COL1A1	Collagen alpha-1(I) chain	2	0.0697578	0.121097
	P12109	COL6A1	Collagen alpha-1(VI) chain	4	1.15296	0.623557
	P12111	COL6A3	Collagen alpha-3(VI) chain	18	1.58711	0.879216
	Q9Y6Z7	COLEC10	Collectin-10	5	0.0121215	0.00760412
	Q9BWP8	COLEC11	Collectin-11	2	0.00624809	0.0254864
	P49747	COMP	Cartilage oligomeric matrix protein	6	0.324571	0.267552
	P31146	CORO1A	Coronin-1A	1	0.200071	0.389615
	P00450	CP	Ceruloplasmin	135	0.78029	0.283271
	Q96IY4	CPB2	Carboxypeptidase B2	20	0.148624	0.0631775
	P15169	CPN1	Carboxypeptidase N catalytic chain	11	0.167	-0.0932438
	P22792	CPN2	Carboxypeptidase N subunit 2	15	0.591764	-0.137387
	Q96HD1	CRELD1	Cysteine-rich with EGF-like domain protein 1	1	0.657975	0.72274
	P24387	CRHBP	Corticotropin-releasing factor-binding protein	3	0.231877	0.366167
	P02741	CRP	C-reactive protein	7	1.10829	0.521346
	Q9NQ79	CRTAC1	Cartilage acidic protein 1	9	0.0138736	-0.0763658
	P07333	CSF1R	Macrophage colony-stimulating factor 1 receptor	3	0.0197362	-0.0170318
	P01034	CST3	Cystatin-C	9	2.25791	1.43079
	Q01459	CTBS	Di-N-acetylchitobiase	6	2.01528	-0.509767
	P07858	CTSB	Cathepsin B	3	2.14574	1.0635
	P53634	CTSC	Dipeptidyl peptidase 1	2	0.768635	0.749096
	P07339	CTSD	Cathepsin D	7	0.816016	0.822107
	P25774	CTSS	Cathepsin S	5	1.03788	0.891543
	Q9UBR2	CTSZ	Cathepsin Z	2	1.57831	0.838313
	P99999	CYCS	Cytochrome c	2	0.363488	-0.673242
	P09172	DBH	Dopamine beta-hydroxylase	9	0.579241	-0.432517
	Q9UBP4	DKK3	Dickkopf-related protein 3	1	0.136061	0.256025
	Q9H4A9	DPEP2	Dipeptidase 2	5	0.101373	0.104913
	Q08554	DSC1	Desmocollin-1	3	0.128505	0.297411
	Q14126	DSG2	Desmoglein-2	2	0.300124	-0.128781
	Q16610	ECM1	Extracellular matrix protein 1	17	0.179889	0.0743715
	Q12805	EFEMP1	EGF-containing fibulin-like extracellular matrix protein 1	5	2.44203	0.829056
	P20827	EFNA1	Ephrin-A1	2	1.50322	1.81151
	P00533	EGFR	Epidermal growth factor receptor	3	0.504122	-0.660293
	P17813	ENG	Endoglin	3	0.00845807	0.00342607
	P06733	ENO1	Alpha-enolase	4	0.167438	0.424577
	Q07075	ENPEP	Glutamyl aminopeptidase	1	0.100989	0.152989
	Q13822	ENPP2	Ectonucleotide pyrophosphatase/phosphodiesterase family member 2	12	0.909761	0.953488
	Q9NZ08	ERAP1	Endoplasmic reticulum aminopeptidase 1	4	0.551652	1.02888
	Q6P179	ERAP2	Endoplasmic reticulum aminopeptidase 2	4	0.0793013	0.13429
	Q9BS26	ERP44	Endoplasmic reticulum resident protein 44	1	0.438344	0.686525
	P00742	F10	Coagulation factor X	14	0.561522	-0.311935
	P03951	F11	Coagulation factor XI	19	0.131344	-0.0790417
	P00748	F12	Coagulation factor XII	31	3.23893	-0.942631
	P00488	F13A1	Coagulation factor XIII A chain	13	0.197949	0.321894
	P05160	F13B	Coagulation factor XIII B chain	28	0.667765	0.192482
	P00734	F2	Prothrombin	84	2.7485	-0.854882
	P12259	F5	Coagulation factor V	54	0.792348	-0.295788
	P08709	F7	Coagulation factor VII	4	2.29957	-0.437466
	P00451	F8	Coagulation factor VIII	6	0.217505	0.704984
	P00740	F9	Coagulation factor IX	8	0.289504	-0.192974
	P16930	FAH	Fumarylacetoacetase	8	0.160438	-0.214334
	Q8IXL6	FAM20C	Extracellular serine/threonine protein kinase FAM20C	3	0.842089	-0.280337
	P23142	FBLN1	Fibulin-1	19	0.598427	0.17578
	P98095	FBLN2	Fibulin-2	2	0.379685	0.529707
	P35555	FBN1	Fibrillin-1	5	1.63822	0.915272
	Q9Y6R7	FCGBP	IgGFc-binding protein	19	0.670677	0.390058
	O75015	FCGR3B	Low affinity immunoglobulin gamma Fc region receptor III-B	2	0.21495	0.104437
	O00602	FCN1	Ficolin-1	3	1.5046	1.95716
	Q15485	FCN2	Ficolin-2	8	0.206265	-0.364541
	O75636	FCN3	Ficolin-3	12	0.16956	0.129035
	Q9UGM5	FETUB	Fetuin-B	6	1.54043	-0.609467
	P02671	FGA	Fibrinogen alpha chain	35	0.314206	0.326006
	P02675	FGB	Fibrinogen beta chain	16	0.139828	-0.397247
	P02679	FGG	Fibrinogen gamma chain	11	0.0189096	-0.0440287
	Q08830	FGL1	Fibrinogen-like protein 1	2	0.18714	-0.472439
	Q14314	FGL2	Fibroleukin	1	0.278402	0.190143
	P21333	FLNA	Filamin-A	18	0.010117	0.0399646
	P35916	FLT4	Vascular endothelial growth factor receptor 3	6	0.0862351	0.0467714
	P02751	FN1	Fibronectin	108	1.00355	-0.723879
	P14207	FOLR2	Folate receptor beta	2	0.494634	0.568833
	Q12841	FSTL1	Follistatin-related protein 1	3	1.97457	0.597269
	P04066	FUCA1	Tissue alpha-L-fucosidase	6	0.99144	-1.3152
	Q9BTY2	FUCA2	Plasma alpha-L-fucosidase	4	1.2169	-1.82692
	Q8N1C3	GABRG1	Gamma-aminobutyric acid receptor subunit gamma-1	2	0.267944	0.133521
	Q14697	GANAB	Neutral alpha-glucosidase AB	3	0.610521	1.36429
	P04406	GAPDH	Glyceraldehyde-3-phosphate dehydrogenase	2	0.104024	-0.173307
	P02774	GC	Vitamin D-binding protein	56	1.13461	-0.198173
	Q92820	GGH	Gamma-glutamyl hydrolase	8	0.697912	-0.411727
	Q8TF65	GIPC2	PDZ domain-containing protein GIPC2	1	2.52625	2.35641
	Q9H4G4	GLIPR2	Golgi-associated plant pathogenesis-related protein 1	1	0.00128905	-0.00248318
	Q9UJJ9	GNPTG	N-acetylglucosamine-1-phosphotransferase subunit gamma	2	0.0163805	0.00938015
	Q8NBJ4	GOLM1	Golgi membrane protein 1	8	1.12072	0.594748
	P17174	GOT1	Aspartate aminotransferase, cytoplasmic	3	0.00301541	-0.00493813
	P07359	GP1BA	Platelet glycoprotein Ib alpha chain	7	0.524812	0.216136
	P40197	GP5	Platelet glycoprotein V	3	0.444409	0.751031
	P06744	GPI	Glucose-6-phosphate isomerase	2	0.0689091	0.113626
	P80108	GPLD1	Phosphatidylinositol-glycan-specific phospholipase D	17	3.07991	-0.796395
	Q14956	GPNMB	Transmembrane glycoprotein NMB	1	0.398261	-0.663111
	P22352	GPX3	Glutathione peroxidase 3	13	1.38508	-0.658383
	P28799	GRN	Granulins	4	2.16847	1.07908
	P06396	GSN	Gelsolin	39	0.507448	-0.259456
	P00390	GSR	Glutathione reductase, mitochondrial	2	0.510379	0.653594
	P48637	GSS	Glutathione synthetase	1	0.0673743	0.0328899
	P78417	GSTO1	Glutathione S-transferase omega-1	3	0.269147	0.227713
	O95479	H6PD	GDH/6PGL endoplasmic bifunctional protein	12	0.9015	0.790765
	Q14520	HABP2	Hyaluronan-binding protein 2	19	0.621143	-0.411002
	P69905	HBA1	Hemoglobin subunit alpha	10	1.14991	-0.535188
	P68871	HBB	Hemoglobin subunit beta	4	0.581825	-0.372273
	P02042	HBD	Hemoglobin subunit delta	8	0.485571	-0.391755
	Q9ULI3	HEG1	Protein HEG homolog 1	4	0.22531	0.353361
	O95714	HERC2	E3 ubiquitin-protein ligase HERC2	1	0.621856	0.63848
	Q04756	HGFAC	Hepatocyte growth factor activator	8	1.67021	-0.716374
	P62805	HIST1H4A	Histone H4	5	1.05715	-1.16117
	P00738	HP	Haptoglobin	18	1.1124	-0.707814
	P32754	HPD	4-hydroxyphenylpyruvate dioxygenase	4	0.662056	-1.26296
	P00739	HPR	Haptoglobin-related protein	3	0.734171	-0.449116
	Q9Y251	HPSE	Heparanase	6	0.134628	0.374231
	P02790	HPX	Hemopexin	114	0.460196	-0.160558
	P04196	HRG	Histidine-rich glycoprotein	31	1.76974	-0.63198
	P07900	HSP90AA1	Heat shock protein HSP 90-alpha	1	0.0110073	0.0189496
	P08238	HSP90AB1	Heat shock protein HSP 90-beta	7	0.577964	0.397258
	P14625	HSP90B1	Endoplasmin	14	0.759593	0.483641
	P11021	HSPA5	Endoplasmic reticulum chaperone BiP	17	0.250108	0.252263
	P11142	HSPA8	Heat shock cognate 71 kDa protein	3	0.113822	0.23372
	P98160	HSPG2	Basement membrane-specific heparan sulfate proteoglycan core protein	26	1.53469	0.749929
	Q92743	HTRA1	Serine protease HTRA1	3	0.158323	-0.326445
	Q9Y4L1	HYOU1	Hypoxia up-regulated protein 1	6	0.862629	0.997693
	P05362	ICAM1	Intercellular adhesion molecule 1	4	0.458463	1.09346
	P13598	ICAM2	Intercellular adhesion molecule 2	2	0.914718	-0.680729
	P32942	ICAM3	Intercellular adhesion molecule 3	3	0.348647	0.198896
	O75144	ICOSLG	ICOS ligand	1	0.0659097	-0.0339373
	P05019	IGF1	Insulin-like growth factor I	5	1.93597	-0.969026
	P08069	IGF1R	Insulin-like growth factor 1 receptor	1	0.680535	-0.396055
	P01344	IGF2	Insulin-like growth factor II	3	2.64383	-0.582924
	P11717	IGF2R	Cation-independent mannose-6-phosphate receptor	13	0.698903	-0.463658
	P35858	IGFALS	Insulin-like growth factor-binding protein complex acid labile subunit	24	6.06847	-1.82881
	P08833	IGFBP1	Insulin-like growth factor-binding protein 1	2	0.556567	1.2375
	P18065	IGFBP2	Insulin-like growth factor-binding protein 2	5	2.19951	0.896621
	P17936	IGFBP3	Insulin-like growth factor-binding protein 3	9	3.98107	-1.64802
	P22692	IGFBP4	Insulin-like growth factor-binding protein 4	4	2.00466	0.933712
	P24593	IGFBP5	Insulin-like growth factor-binding protein 5	6	0.764782	-1.09708
	P24592	IGFBP6	Insulin-like growth factor-binding protein 6	3	2.09939	1.27586
	Q16270	IGFBP7	Insulin-like growth factor-binding protein 7	2	1.9548	0.84185
	P01876	IGHA1	Immunoglobulin heavy constant alpha 1	7	0.467371	0.549655
	P01859	IGHG2	Immunoglobulin heavy constant gamma 2	17	1.17175	0.673248
	P01871	IGHM	Immunoglobulin heavy constant mu	15	0.353775	-0.605645
	P01766	IGHV3-13	Immunoglobulin heavy variable 3-13	2	0.945885	0.646544
	P01599	IGKV1-17	Immunoglobulin kappa variable 1-17	4	1.21276	1.41476
	P01624	IGKV3-15	Immunoglobulin kappa variable 3-15	3	0.472999	0.468587
	P01619	IGKV3-20	Immunoglobulin kappa variable 3-20	2	1.34361	0.834191
	P06312	IGKV4-1	Immunoglobulin kappa variable 4-1	3	0.520398	0.555118
	P01700	IGLV1-47	Immunoglobulin lambda variable 1-47	2	1.51455	1.27991
	P01701	IGLV1-51	Immunoglobulin lambda variable 1-51	2	0.1079	-0.121854
	P01721	IGLV6-57	Immunoglobulin lambda variable 6-57	1	1.74518	1.1219
	P27930	IL1R2	Interleukin-1 receptor type 2	4	1.05363	0.752301
	Q9NPH3	IL1RAP	Interleukin-1 receptor accessory protein	6	0.381464	-0.268498
	P40189	IL6ST	Interleukin-6 receptor subunit beta	3	0.372787	0.212862
	P55103	INHBC	Inhibin beta C chain	3	0.105796	0.0779511
	P58166	INHBE	Inhibin beta E chain	5	1.46191	1.83693
	O14498	ISLR	Immunoglobulin superfamily containing leucine-rich repeat protein	2	1.53765	1.2753
	P05556	ITGB1	Integrin beta-1	4	0.713886	-0.378513
	P19827	ITIH1	Inter-alpha-trypsin inhibitor heavy chain H1	43	2.22727	-0.473389
	P19823	ITIH2	Inter-alpha-trypsin inhibitor heavy chain H2	42	2.00349	-0.578785
	Q06033	ITIH3	Inter-alpha-trypsin inhibitor heavy chain H3	37	0.011614	0.00454884
	Q14624	ITIH4	Inter-alpha-trypsin inhibitor heavy chain H4	82	0.260724	-0.0823189
	Q9Y287	ITM2B	Integral membrane protein 2B	1	1.28892	0.570639
	P10721	KIT	Mast/stem cell growth factor receptor Kit	3	0.0719415	0.116236
	P03952	KLKB1	Plasma kallikrein	19	1.05781	-0.289478
	Q13241	KLRD1	Natural killer cells antigen CD94	1	0.082975	0.0565973
	P01042	KNG1	Kininogen-1	36	1.20411	-0.187916
	P13645	KRT10	Keratin, type I cytoskeletal 10	10	0.16821	0.464179
	P35908	KRT2	Keratin, type II cytoskeletal 2 epidermal	7	0.0192741	0.0673178
	P04259	KRT6B	Keratin, type II cytoskeletal 6B	3	0.100044	0.234112
	P07942	LAMB1	Laminin subunit beta-1	9	0.258358	0.504588
	P11279	LAMP1	Lysosome-associated membrane glycoprotein 1	4	1.66056	-0.850342
	P13473	LAMP2	Lysosome-associated membrane glycoprotein 2	2	0.892792	-0.371106
	P18428	LBP	Lipopolysaccharide-binding protein	20	0.871668	0.306229
	P04180	LCAT	Phosphatidylcholine-sterol acyltransferase	6	2.14296	-0.522322
	P80188	LCN2	Neutrophil gelatinase-associated lipocalin	6	2.36497	1.72127
	P13796	LCP1	Plastin-2	15	0.996777	-0.507365
	P00338	LDHA	L-lactate dehydrogenase A chain	7	0.274696	0.243545
	P07195	LDHB	L-lactate dehydrogenase B chain	7	0.48557	0.269213
	P01130	LDLR	Low-density lipoprotein receptor	2	0.0353099	-0.0405931
	Q969E1	LEAP2	Liver-expressed antimicrobial peptide 2	1	1.96071	3.56942
	P09382	LGALS1	Galectin-1	2	1.49899	0.719274
	Q08380	LGALS3BP	Galectin-3-binding protein	11	0.59108	-0.362717
	O75023	LILRB5	Leukocyte immunoglobulin-like receptor subfamily B member 5	2	0.101658	0.256539
	Q12907	LMAN2	Vesicular integral-membrane protein VIP36	4	0.455075	0.268371
	P08519	LPA	Apolipoprotein(a)	14	0.0280286	-0.0548853
	P02750	LRG1	Leucine-rich alpha-2-glycoprotein	18	3.90443	0.624578
	Q07954	LRP1	Prolow-density lipoprotein receptor-related protein 1	18	0.461499	0.230565
	Q6NSJ5	LRRC8E	Volume-regulated anion channel subunit LRRC8E	1	0.332595	-0.166317
	P09960	LTA4H	Leukotriene A-4 hydrolase	7	0.202833	0.206324
	Q14766	LTBP1	Latent-transforming growth factor beta-binding protein 1	5	0.153067	0.31683
	P51884	LUM	Lumican	13	1.00332	0.467277
	Q9Y5Y7	LYVE1	Lymphatic vessel endothelial hyaluronic acid receptor 1	5	0.983402	0.571803
	P61626	LYZ	Lysozyme C	2	0.908299	1.0111
	P33908	MAN1A1	Mannosyl-oligosaccharide 1,2-alpha-mannosidase IA	14	0.441327	-0.211471
	Q16706	MAN2A1	Alpha-mannosidase 2	6	0.072215	0.117295
	Q9UEW3	MARCO	Macrophage receptor MARCO	2	0.611802	0.65076
	P48740	MASP1	Mannan-binding lectin serine protease 1	13	0.101284	-0.0463388
	O00187	MASP2	Mannan-binding lectin serine protease 2	9	0.440598	0.277168
	P02144	MB	Myoglobin	3	3.64597	4.16129
	P11226	MBL2	Mannose-binding protein C	3	0.121172	-0.0946903
	P43121	MCAM	Cell surface glycoprotein MUC18	3	0.846611	-1.11165
	P33992	MCM5	DNA replication licensing factor MCM5	1	0.160346	0.332549
	Q7Z7M0	MEGF8	Multiple epidermal growth factor-like domains protein 8	5	1.21177	-0.366973
	Q9H1U4	MEGF9	Multiple epidermal growth factor-like domains protein 9	1	1.53608	-0.279141
	Q12866	MERTK	Tyrosine-protein kinase Mer	2	0.311847	-0.180309
	P08581	MET	Hepatocyte growth factor receptor	4	0.812226	-1.55051
	P26572	MGAT1	Alpha-1,3-mannosyl-glycoprotein 2-beta-N-acetylglucosaminyltransferase	4	0.514813	0.464707
	Q10469	MGAT2	Alpha-1,6-mannosyl-glycoprotein 2-beta-N-acetylglucosaminyltransferase	1	1.2176	1.18226
	P14174	MIF	Macrophage migration inhibitory factor	1	0.256527	0.360721
	Q9UNW1	MINPP1	Multiple inositol polyphosphate phosphatase 1	6	0.199046	-0.0993736
	P08253	MMP2	72 kDa type IV collagenase	8	0.760068	0.783018
	P14780	MMP9	Matrix metalloproteinase-9	6	0.851244	2.02198
	Q13201	MMRN1	Multimerin-1	5	0.00804259	0.0204514
	Q9H8L6	MMRN2	Multimerin-2	2	0.321728	-0.116524
	P05164	MPO	Myeloperoxidase	7	3.36316	1.72545
	P22897	MRC1	Macrophage mannose receptor 1	5	0.878013	0.410361
	P26038	MSN	Moesin	4	0.258091	0.300524
	P26927	MST1	Hepatocyte growth factor-like protein	17	0.502111	-0.116119
	P35579	MYH9	Myosin-9	5	0.107768	0.408283
	P60660	MYL6	Myosin light polypeptide 6	3	0.115222	0.467099
	P54802	NAGLU	Alpha-N-acetylglucosaminidase	7	0.739898	0.872429
	P13591	NCAM1	Neural cell adhesion molecule 1	5	0.324771	-0.260627
	Q92859	NEO1	Neogenin	4	0.00549377	0.0121811
	P14543	NID1	Nidogen-1	10	1.13173	0.654905
	Q92823	NRCAM	Neuronal cell adhesion molecule	3	0.786788	-0.638743
	O14786	NRP1	Neuropilin-1	7	0.740561	0.258723
	Q02818	NUCB1	Nucleobindin-1	9	0.902926	1.32595
	Q86UD1	OAF	Out at first protein homolog	2	0.709633	-0.213579
	Q8WWZ8	OIT3	Oncoprotein-induced transcript 3 protein	7	0.167573	0.169219
	Q99784	OLFM1	Noelin	5	1.00931	-1.45047
	P02763	ORM1	Alpha-1-acid glycoprotein 1	7	1.55418	0.277034
	P19652	ORM2	Alpha-1-acid glycoprotein 2	8	0.345979	-0.18078
	Q8IYS5	OSCAR	Osteoclast-associated immunoglobulin-like receptor	3	0.0758899	-0.0715267
	P07237	P4HB	Protein disulfide-isomerase	13	0.157157	0.250697
	P19021	PAM	Peptidyl-glycine alpha-amidating monooxygenase	3	0.46707	0.208771
	Q15113	PCOLCE	Procollagen C-endopeptidase enhancer 1	5	0.514086	0.277074
	Q8NBP7	PCSK9	Proprotein convertase subtilisin/kexin type 9	11	0.177219	0.240188
	Q9UHG3	PCYOX1	Prenylcysteine oxidase 1	11	1.51184	-0.874444
	P09619	PDGFRB	Platelet-derived growth factor receptor beta	3	0.650527	-0.883544
	P30101	PDIA3	Protein disulfide-isomerase A3	2	0.0727024	0.220776
	P13667	PDIA4	Protein disulfide-isomerase A4	1	0.425022	0.874543
	O00151	PDLIM1	PDZ and LIM domain protein 1	7	0.0340742	-0.148509
	P12955	PEPD	Xaa-Pro dipeptidase	10	0.966512	-0.552118
	P02776	PF4	Platelet factor 4	8	0.0327837	0.0440908
	P07737	PFN1	Profilin-1	4	0.238902	0.542798
	O75594	PGLYRP1	Peptidoglycan recognition protein 1	2	1.32193	1.76222
	Q96PD5	PGLYRP2	N-acetylmuramoyl-L-alanine amidase	30	0.193214	-0.110317
	Q6UXB8	PI16	Peptidase inhibitor 16	3	0.0898148	0.349618
	P14618	PKM	Pyruvate kinase PKM	9	0.225578	0.486297
	Q9P212	PLCE1	1-phosphatidylinositol 4,5-bisphosphate phosphodiesterase epsilon-1	1	0.793195	1.19784
	P08567	PLEK	Pleckstrin	2	0.113096	-0.459989
	P00747	PLG	Plasminogen	113	2.1656	-0.449571
	P55058	PLTP	Phospholipid transfer protein	6	0.0533897	0.0510565
	Q6UX71	PLXDC2	Plexin domain-containing protein 2	2	1.09156	1.43553
	O43157	PLXNB1	Plexin-B1	3	0.41232	-0.312185
	O15031	PLXNB2	Plexin-B2	2	0.981009	0.728862
	P00491	PNP	Purine nucleoside phosphorylase	2	0.00446845	0.0124304
	P27169	PON1	Serum paraoxonase/arylesterase 1	15	1.88049	-0.689426
	Q15166	PON3	Serum paraoxonase/lactonase 3	4	1.53885	-0.363145
	Q15063	POSTN	Periostin	13	0.173487	0.457496
	P02775	PPBP	Platelet basic protein	15	0.496285	0.531346
	P62937	PPIA	Peptidyl-prolyl cis-trans isomerase A	6	0.165943	0.446955
	P23284	PPIB	Peptidyl-prolyl cis-trans isomerase B	4	0.20989	0.375608
	Q96NZ9	PRAP1	Proline-rich acidic protein 1	5	0.815969	0.466938
	P32119	PRDX2	Peroxiredoxin-2	4	0.364499	-0.224279
	P13727	PRG2	Bone marrow proteoglycan	5	1.31209	0.889849
	Q92954	PRG4	Proteoglycan 4	17	2.93004	-1.26669
	Q02156	PRKCE	Protein kinase C epsilon type	1	0.176266	0.0615016
	P04070	PROC	Vitamin K-dependent protein C	9	3.16877	-0.701607
	Q9UNN8	PROCR	Endothelial protein C receptor	1	1.875	0.89533
	P07225	PROS1	Vitamin K-dependent protein S	27	0.302539	-0.124542
	P22891	PROZ	Vitamin K-dependent protein Z	13	1.26728	-1.17654
	P07602	PSAP	Prosaposin	2	0.161479	-0.334799
	P25788	PSMA3	Proteasome subunit alpha type-3	2	0.255144	0.420344
	P60900	PSMA6	Proteasome subunit alpha type-6	2	0.388253	-0.578372
	P28070	PSMB4	Proteasome subunit beta type-4	1	0.621653	-1.20437
	P28072	PSMB6	Proteasome subunit beta type-6	1	0.422822	0.551103
	P41222	PTGDS	Prostaglandin-H2 D-isomerase	4	1.1314	1.89476
	Q13308	PTK7	Inactive tyrosine-protein kinase 7	2	1.8651	1.84001
	P10586	PTPRF	Receptor-type tyrosine-protein phosphatase F	6	1.023	0.469647
	P23470	PTPRG	Receptor-type tyrosine-protein phosphatase gamma	6	0.597992	0.274421
	Q12913	PTPRJ	Receptor-type tyrosine-protein phosphatase eta	3	0.256322	-0.060098
	P15151	PVR	Poliovirus receptor	3	0.27263	-0.125174
	P20742	PZP	Pregnancy zone protein	24	1.06881	2.38823
	O00391	QSOX1	Sulfhydryl oxidase 1	22	0.142704	0.063282
	Q99969	RARRES2	Retinoic acid receptor responder protein 2	1	0.400231	0.325021
	P02753	RBP4	Retinol-binding protein 4	10	0.04262	0.0438684
	P05451	REG1A	Lithostathine-1-alpha	2	0.67644	1.14262
	Q9HD89	RETN	Resistin	1	1.47233	1.57789
	P10153	RNASE2	Non-secretory ribonuclease	3	0.370061	0.4794
	P34096	RNASE4	Ribonuclease 4	5	1.19185	0.870212
	P13489	RNH1	Ribonuclease inhibitor	2	1.12164	1.2397
	Q8WZ75	ROBO4	Roundabout homolog 4	6	0.333418	0.323297
	P80511	S100A12	Protein S100-A12	1	1.53974	2.152
	P05109	S100A8	Protein S100-A8	4	0.26493	0.625947
	P06702	S100A9	Protein S100-A9	6	0.303431	0.553216
	P0DJI8	SAA1	Serum amyloid A-1 protein	14	0.201585	0.250068
	P0DJI9	SAA2	Serum amyloid A-2 protein	2	0.252892	0.246763
	P35542	SAA4	Serum amyloid A-4 protein	5	2.6211	-1.00342
	Q6UWP8	SBSN	Suprabasin	2	0.570111	0.724446
	Q8WVN6	SECTM1	Secreted and transmembrane protein 1	1	2.72433	2.6901
	Q13228	SELENBP1	Methanethiol oxidase	2	0.0270883	0.0604605
	P49908	SELENOP	Selenoprotein P	9	1.75999	-0.663202
	P14151	SELL	L-selectin	7	0.180034	-0.108517
	Q9NPR2	SEMA4B	Semaphorin-4B	7	0.372333	0.311027
	P01009	SERPINA1	Alpha-1-antitrypsin	52	0.798899	0.347635
	Q9UK55	SERPINA10	Protein Z-dependent protease inhibitor	23	0.0461643	-0.0335838
	Q86U17	SERPINA11	Serpin A11	5	2.14997	0.794726
	P01011	SERPINA3	Alpha-1-antichymotrypsin	97	0.807252	0.20498
	P29622	SERPINA4	Kallistatin	22	3.48173	-0.906815
	P05154	SERPINA5	Plasma serine protease inhibitor	11	0.791802	-0.614174
	P08185	SERPINA6	Corticosteroid-binding globulin	10	0.167722	-0.0706175
	P05543	SERPINA7	Thyroxine-binding globulin	24	1.31209	-0.244652
	P01008	SERPINC1	Antithrombin-III	49	0.692121	-0.366036
	P05546	SERPIND1	Heparin cofactor 2	36	1.44108	-0.549651
	P05121	SERPINE1	Plasminogen activator inhibitor 1	4	1.38952	1.4356
	P36955	SERPINF1	Pigment epithelium-derived factor	20	0.341771	0.145689
	P08697	SERPINF2	Alpha-2-antiplasmin	23	0.363851	-0.145664
	P05155	SERPING1	Plasma protease C1 inhibitor	38	0.657922	-0.176659
	P07988	SFTPB	Pulmonary surfactant-associated protein B	4	0.0614565	0.0603451
	P04278	SHBG	Sex hormone-binding globulin	10	0.597437	0.651836
	O00241	SIRPB1	Signal-regulatory protein beta-1	1	1.09774	1.32671
	P08195	SLC3A2	4F2 cell-surface antigen heavy chain	5	0.730464	0.351723
	Q8WWI5	SLC44A1	Choline transporter-like protein 1	1	1.83979	-0.878343
	Q8TER0	SNED1	Sushi, nidogen and EGF-like domain-containing protein 1	2	0.233009	0.489357
	P08294	SOD3	Extracellular superoxide dismutase [Cu-Zn]	5	1.08139	1.02391
	P09486	SPARC	SPARC	8	0.35631	0.73714
	Q14515	SPARCL1	SPARC-like protein 1	10	0.486129	0.210654
	Q9NQ38	SPINK5	Serine protease inhibitor Kazal-type 5	4	1.28751	1.58721
	Q9Y5K1	SPO11	Meiotic recombination protein SPO11	1	0.21917	-0.43374
	P10451	SPP1	Osteopontin	5	2.23175	2.32063
	Q13103	SPP2	Secreted phosphoprotein 24	2	0.38336	-0.71658
	P10124	SRGN	Serglycin	1	0.195732	0.344219
	A1L4H1	SSC5D	Soluble scavenger receptor cysteine-rich domain-containing protein SSC5D	2	0.918403	1.0543
	Q4LDE5	SVEP1	Sushi, von Willebrand factor type A, EGF and pentraxin domain-containing protein 1	3	1.78758	0.937419
	P37802	TAGLN2	Transgelin-2	8	0.119541	-0.314924
	P37837	TALDO1	Transaldolase	1	0.0262599	-0.0715608
	O75347	TBCA	Tubulin-specific chaperone A	2	0.407909	0.836325
	P20062	TCN2	Transcobalamin-2	4	0.701054	-0.824817
	P02787	TF	Serotransferrin	44	1.15285	-0.307518
	P10646	TFPI	Tissue factor pathway inhibitor	1	0.276257	0.185487
	P02786	TFRC	Transferrin receptor protein 1	8	0.34073	-0.176816
	P01137	TGFB1	Transforming growth factor beta-1 proprotein	2	0.0555905	0.195906
	Q15582	TGFBI	Transforming growth factor-beta-induced protein ig-h3	12	0.105821	0.0564182
	P07996	THBS1	Thrombospondin-1	32	0.0541951	-0.0874645
	P35443	THBS4	Thrombospondin-4	7	1.22481	0.702196
	P01033	TIMP1	Metalloproteinase inhibitor 1	3	3.04939	0.988981
	P16035	TIMP2	Metalloproteinase inhibitor 2	2	0.698909	0.391614
	P29401	TKT	Transketolase	3	0.147259	-0.232475
	Q9Y490	TLN1	Talin-1	21	0.0474026	0.187364
	P62328	TMSB4X	Thymosin beta-4	4	0.036371	-0.109143
	P24821	TNC	Tenascin	13	1.33892	0.901558
	P22105	TNXB	Tenascin-X	27	0.100935	0.0801819
	P60174	TPI1	Triosephosphate isomerase	3	0.149204	-0.431208
	P67936	TPM4	Tropomyosin alpha-4 chain	11	0.0160305	-0.0644781
	P02766	TTR	Transthyretin	17	3.83168	-1.00193
	P68363	TUBA1B	Tubulin alpha-1B chain	10	0.0869738	0.421616
	P10599	TXN	Thioredoxin	2	1.04323	1.57586
	P19971	TYMP	Thymidine phosphorylase	1	0.091517	0.15072
	P07911	UMOD	Uromodulin	3	1.04609	1.96497
	Q6EMK4	VASN	Vasorin	5	0.752428	0.675338
	P50552	VASP	Vasodilator-stimulated phosphoprotein	3	0.376265	1.00953
	Q99536	VAT1	Synaptic vesicle membrane protein VAT-1 homolog	1	0.627594	0.505783
	P19320	VCAM1	Vascular cell adhesion protein 1	15	0.953663	0.651983
	P13611	VCAN	Versican core protein	2	1.28804	1.5753
	P18206	VCL	Vinculin	15	0.130045	0.230218
	P08670	VIM	Vimentin	6	2.05981	2.11205
	O95497	VNN1	Pantetheinase	2	0.201415	-0.386502
	Q9Y279	VSIG4	V-set and immunoglobulin domain-containing protein 4	2	3.18533	2.1471
	P04004	VTN	Vitronectin	47	0.819581	-0.258246
	P04275	VWF	von Willebrand factor	56	2.88549	1.11655
	P23381	WARS	Tryptophan--tRNA ligase, cytoplasmic	1	0.366765	0.285584
	O75083	WDR1	WD repeat-containing protein 1	3	0.0587689	-0.237713
	P62258	YWHAE	14-3-3 protein epsilon	5	0.359536	0.355274
	P0DOX2		Immunoglobulin alpha-2 heavy chain	9	0.861282	0.691957
	P0DOX5		Immunoglobulin gamma-1 heavy chain	11	0.34497	0.282586
	P0DOX7		Immunoglobulin kappa light chain	13	0.512966	0.591462

## Sheet: Table S2
Table S2 Top 10 upstream molecules discovered by IPA analysis
Upstream regulator	Molecule type	Predicted activation state	Activation z-score	p-value of overlap	Target molecules in dataset
CEBPA	transcription regulator		1.452	4.47e-08	APOC3,APOC4,CHI3L1,IGFBP3,LCN2,MPO,SECTM1,SPP1
RXRA	ligand-dependent nuclear receptor		-1.033	5.29e-08	APOC3,APOM,CTSB,IGFBP6,LCN2,MPO,SPP1
IL1B	cytokine	Activated	2.299	1.11e-07	APOC2,CHI3L1,CTSB,GRN,IGFALS,IGFBP3,IGFBP6,LCN2,SPP1,VIM
IL6	cytokine		0.698	2.35e-07	CST3,IGFBP3,IGFBP6,LCN2,MPO,SAA4,SPP1,TTR,VIM
PRL	cytokine		1.105	9.65e-07	CST3,CTSB,IGFALS,IGFBP3,SPP1,VIM
Vegf	group		-0.152	2.21e-06	APOM,CD93,CHI3L1,IGFBP3,LCN2,VIM,VWF
NR1H4	ligand-dependent nuclear receptor		-0.821	2.5e-06	APOC2,APOC3,APOM,LCN2,SPP1
CHUK	kinase	Activated	2.213	5.11e-06	CTSB,GRN,IGFBP6,LCN2,SPP1
TNF	cytokine		1.641	5.96e-06	APOC2,APOC4,CHI3L1,CTSB,GRN,IGFBP3,IGFBP6,LCN2,MPO,SPP1,VIM
GH1	growth factor		-1.091	1.14e-05	IGFALS,IGFBP3,SPP1,VIM

## Sheet: Table S3
Table S3 Top 10 disease or function annotations in the cardiovascular diseases and inflammatory response categories as discovered by IPA analysis
Categories	Diseases or functions annotation	p-value	Molecules	# Molecules
Cardiovascular Disease	Occlusion of artery	1.66e-11	APOC1,APOC2,APOC3,APOM,CHI3L1,CST3,LCN2,MB,MPO,SPP1,VSIG4,VWF	12
	Atherosclerosis	7.19e-11	APOC1,APOC2,APOC3,APOM,CHI3L1,CST3,LCN2,MPO,SPP1,VSIG4,VWF	11
	Peripheral vascular disease	7.85e-07	CST3,CTSB,GRN,LCN2,SPP1,VIM,VSIG4,VWF	8
	Rheumatic valvular heart disease	8.08e-06	SPP1,VWF	2
	Familial cardiovascular disease	1.53e-05	APOC2,APOC3,CST3,GRN,TTR,VIM,VWF	7
	Ischemia of brain	0.000114	CST3,LCN2,VWF	3
	Cerebrovascular dysfunction	0.000118	CST3,GRN,LCN2,VIM,VWF	5
	Hyperlipoproteinemia type I	0.000181	APOC2,APOC3	2
	Cerebral amyloid angiopathy	0.000204	CST3,VIM	2
	Fibrosis of heart	0.00026	LCN2,MB,MPO,SPP1	4
Inflammatory Response	Degranulation of neutrophils	7.74e-08	CD93,CHI3L1,CST3,CTSB,GRN,LCN2,MPO,TTR	8
	Activation of neutrophils	1.76e-07	CST3,GRN,LCN2,MPO,SPP1	5
	Encephalitis	2.35e-07	CST3,CTSB,GRN,MPO,SPP1,VIM,VSIG4,VWF	8
	Degranulation of cells	2.75e-07	CD93,CHI3L1,CST3,CTSB,GRN,LCN2,MPO,TTR,VWF	9
	Cell movement of neutrophils	8.83e-07	CST3,CTSB,GRN,LCN2,MPO,SPP1,VWF	7
	Activation of phagocytes	2.05e-06	CD93,CHI3L1,CST3,GRN,LCN2,MPO,SPP1	7
	Rheumatoid arthritis	3.01e-06	APOM,CHI3L1,CST3,CTSB,GRN,MPO,SPP1,VIM,VSIG4	9
	Inflammation of joint	5.12e-06	APOM,CHI3L1,CST3,CTSB,GRN,MPO,PRG4,SPP1,VIM,VSIG4	10
	Inflammation of absolute anatomical region	6.14e-06	APOM,CST3,CTSB,GRN,IGFBP3,LCN2,MPO,SPP1,VIM,VSIG4,VWF	11
	Rheumatic Disease	7.08e-06	APOM,CHI3L1,CST3,CTSB,GRN,LCN2,MPO,PRG4,SPP1,VIM,VSIG4	11

## Sheet: Table S4
Table S4 Basal clinical information of the COVID-19 patients recruited in the verification study
		Adverse (N=15)	Favorable (N=46)	p-value
Sex
	Male*	11 (73.3)	35 (76.1)	0.83
	Female*	4 (26.7)	11 (23.9)
Age_years**		72.00 [67.50, 79.00]	69.00 [61.00, 75.00]	0.151
Comorbidity
	Hypertension*	6 (40.0)	28 (60.9)	0.158
	Diabetes*	9 (60.0)	16 (34.8)	0.085
	Lung disease*	3 (20.0)	8 (17.4)	0.819
	Kidney disease*	6 (40.0)	7 (15.2)	0.042
	Immune deficiency*	1 ( 6.7)	9 (19.6)	0.241
Symptoms
	Fever*	12 (80.0)	45 (97.8)	0.015
	Cough*	5 (33.3)	21 (45.7)	0.402
	Dyspnea*	6 (40.0)	21 (45.7)	0.702
	Fatigue*	4 (26.7)	21 (45.7)	0.194
	Diarrhea*	1 ( 6.7)	1 ( 2.2)	0.396
	Pneumonia (Chest CT scan)*	15 (100.0)	46 (100.0)
Treatment
	Oxygen inhalation*	15 (100.0)	46 (100.0)
	Artificial respirator*	14 (93.3)	28 (60.9)	0.018
	ECMO care*	4 ( 26.7)	0 ( 0.0)	<0.001
	Antibiotic drug*	15 (100.0)	42 ( 91.3)	0.237
	Antiviral drug*	13 (86.7)	38 (82.6)	0.712
	Systemic steroids*	10 (66.7)	27 (58.7)	0.583
	Inhaled steroid*	15 (100.0)	36 ( 78.3)	0.048
Upon admission
	Systolic blood pressure**	130.00 [120.00, 150.50]	137.00 [120.00, 157.00]	0.566
	Diastolic blood pressure**	80.00 [64.50, 87.50]	81.00 [75.00, 90.00]	0.402
	Pulse**	86.00 [68.00, 95.00]	92.00 [80.00, 101.50]	0.227
	Body temperature**	37.20 [36.45, 37.90]	37.50 [36.80, 38.10]	0.334
	Respiratory frequency**	23.00 [19.50, 25.00]	24.00 [20.00, 27.50]	0.367
	SpO2**	96.00 [92.50, 97.00]	96.00 [93.25, 97.00]	0.77
	Oxgen support*	12 [100.0]	34 [ 77.3]	0.068
	WBC (/mL)**	9200.00 [6550.00, 11700.00]	6300.00 [5050.00, 8250.00]	0.031
	Lym (/mL)**	535.00 [277.35, 800.60]	650.15 [387.90, 852.95]	0.466
	TB (mg/dL)**	0.50 [0.40, 0.65]	0.50 [0.32, 0.80]	0.751
	AST (U/L)**	33.00 [25.50, 67.00]	38.50 [24.50, 51.75]	0.772
	ALT (U/L)**	22.00 [14.50, 44.00]	26.00 [18.00, 56.75]	0.416
	LDH (U/L)**	447.00 [348.50, 508.50]	333.00 [236.25, 433.75]	0.02
	KL-6 (U/ml)**	458.00 [287.00, 616.00]	297.00 [225.50, 456.50]	0.148
	P/F ratio**	113.00 [101.44, 180.28]	207.78 [134.00, 280.00]	0.042
Outcome
	Death*	12 ( 80.0)	0 (0.0)	<0.001
* Number of patients (%)
**Median [interquartile range, IQR]

## Sheet: Table S5
Table S5 Days to date of each event and treatments for COVID-19 patients recruited in the verification study
Study No.	Group	Days from onset to admission	Days from admission to					Treatment
			Sampling	Respirator use	ECMO use	Death		Antibiotic drug	Antiviral drug	Systemic steroids	Inhaled steroid	Oxygen inhalation	Artificial respirator	ECMO care
1	adverse	6	0	1		16		1	0	0	1	1	1	0
2	favorable	11	0	0				1	1	0	1	1	1	0
3	favorable	5	1					1	0	0	0	1	0	0
4	favorable	10	1	0				1	1	0	0	1	1	0
5	adverse	4	6	3	6			1	1	0	1	1	1	1
6	adverse	2	0	0	5	20		1	1	1	1	1	1	1
7	favorable	19	0	0				1	1	0	1	1	1	0
8	favorable	9	2	1				1	1	0	1	1	1	0
9	favorable	10	0					1	1	0	1	1	0	0
10	favorable	1	0					1	1	0	0	1	0	0
11	favorable	4	0					1	0	0	0	1	0	0
12	favorable	8	0	0				1	1	0	1	1	1	0
13	favorable	10	0					1	0	0	1	1	0	0
14	adverse	1	0	0		21		1	1	0	1	1	1	0
15	favorable	11	0					1	0	0	1	1	0	0
16	favorable	16	0	0				1	1	1	1	1	1	0
17	favorable	8	0					1	0	0	1	1	0	0
18	favorable	9	5					1	1	0	0	1	0	0
19	adverse	2	0	0		7		1	0	0	1	1	1	0
20	favorable	6	0					0	0	0	0	1	0	0
21	favorable	6	0					0	0	0	0	1	0	0
22	adverse	4	1			11		1	1	1	1	1	0	0
23	favorable	4	2					0	0	0	0	1	0	0
24	adverse	4	3	0	4			1	1	0	1	1	1	1
25	favorable	10	8					1	1	0	1	1	0	0
26	favorable	4	0					1	1	0	1	1	0	0
27	favorable	15	0					1	1	1	1	1	0	0
28	favorable	11	1					1	1	1	1	1	0	0
29	favorable	6	0					1	1	0	1	1	0	0
30	favorable	8	1	1				1	1	1	1	1	1	0
31	favorable	10	0	0				1	1	1	1	1	1	0
32	favorable	8	0	0				1	1	1	1	1	1	0
33	favorable	11	1	0				1	1	1	1	1	1	0
34	adverse	7	1	0		14		1	1	1	1	1	1	0
35	adverse	9	1	3	3			1	1	1	1	1	1	1
36	favorable	9	0	0				1	1	1	1	1	1	0
37	adverse	8	0	0		16		1	1	1	1	1	1	0
38	favorable	9	0	0				1	1	1	1	1	1	0
39	favorable	7	0	0				1	1	1	1	1	1	0
40	favorable	12	1	0				1	1	1	1	1	1	0
41	favorable	15	0	0				1	1	1	1	1	1	0
42	favorable	5	0	0				1	1	1	1	1	1	0
43	adverse	21	1	0		36		1	1	1	1	1	1	0
44	favorable	11	2	0				1	1	1	1	1	1	0
45	favorable	5	1	1				1	1	1	1	1	1	0
46	favorable	4	1					1	1	1	1	1	0	0
47	favorable	12	3	0				1	1	1	1	1	1	0
48	adverse	7	3	0		14		1	1	1	1	1	1	0
49	favorable	12	1	5				1	1	1	1	1	1	0
50	favorable	3	1	0				1	1	1	1	1	1	0
51	favorable	11	2	0				1	1	1	1	1	1	0
52	favorable	9	1	0				1	1	1	1	1	1	0
53	favorable	10	1	0				1	1	1	1	1	1	0
54	favorable	4	1	0				1	1	1	1	1	1	0
55	favorable	3	1					0	1	1	0	1	0	0
56	favorable	2	6	7				1	1	1	1	1	1	0
57	adverse	unknown	1	0		14		1	1	1	1	1	1	0
58	favorable	13	2	0				1	1	1	0	1	1	0
59	favorable	unknown	1	0				1	1	1	1	1	1	0
60	adverse	8	2	0		19		1	1	1	1	1	1	0
61	adverse	11	1	0		20		1	1	1	1	1	1	0
